# Supplementary material for: The regulation of T helper cell polarization by the diterpenoid fraction of Rhododendron molle based on the JAK/STAT signaling pathway
Source: Front Pharmacol. 2022 Oct 25;13:1039441. doi: 10.3389/fphar.2022.1039441 (PMC9640628; doi:10.3389/fphar.2022.1039441)
Supplement: Supplementary file 3 [file DataSheet1.CSV]

time/h	LPS	0.2 mg/kg	1 mg/kg	Dexamethasone
20.5	1
20.5	1
29.5	1
29.5	1
29.5	1
29.5	1
33.5	1
98.5	1
43.5	1
17.5		1
27.5		1
27.5		1
63.5		1
63.5		1
83.5		1
112.5		0
112.5		0
112.5		0
112.5		0
112.5		0
112.5		0
23.5			1
23.5			1
29.5			1
29.5			1
43.5			1
43.5			1
102.5			1
112.5			0
112.5			0
10.5			1
20.5			1
23.5			1
23.5			1
29.5			1
43.5			1
43.5			1
56.5			1
20.5				1
34				1
68.5				1
112.5				0
112.5				0
112.5				0
112.5				0
112.5				0
